# Supplementary material for: Prognostic Impact of Baseline Neutrophil-to-Lymphocyte Ratio and Its On-Treatment Change on Survival Outcomes in Advanced Small-Cell Lung Cancer: A Retrospective Analysis
Source: Cancers (Basel). 2026 Feb 18;18(4):671. doi: 10.3390/cancers18040671 (PMC12939829; doi:10.3390/cancers18040671)
Supplement: Supplementary file 1 [file cancers-18-00671-s001.zip]

Archive with 1 entries (1 files):
- cancers-4128585-supplementary.pdf
